# Supplementary material for: Stress Responses and Ammonia Nitrogen Removal Efficiency of Oocystis lacustris in Saline Ammonium-Contaminated Wastewater Treatment
Source: Toxics. 2024 May 10;12(5):353. doi: 10.3390/toxics12050353 (PMC11125631; doi:10.3390/toxics12050353)
Supplement: Supplementary file 1 [file toxics-12-00353-s001.zip]

Archive with 1 entries (1 files):
- toxics-2951887-supplementary.pdf
